# Supplementary material for: High dispersal capacity of Culicoides obsoletus (Diptera: Ceratopogonidae), vector of bluetongue and Schmallenberg viruses, revealed by landscape genetic analyses
Source: Parasit Vectors. 2021 Feb 3;14:93. doi: 10.1186/s13071-020-04522-3 (PMC7860033; doi:10.1186/s13071-020-04522-3)
Supplement: Supplementary file 1 — Additional file 1: Table S1. Sampling sites and associated genetic diversity. n Sample size, Ho observed heterozygosity, Hs expected heterozygosity, FIS fixation index. [file 13071_2020_4522_MOESM1_ESM.xlsx]

## Sheet: Feuil1
Population name (department number)	Longitude	Latitude	N	Ho	Hs	FIS
MONTREAL-LA-CLUSE (01)	5.566	46.172	12	0.780	0.849	0.077
CHAUFFOUR-LES-BAILLY (10)	4.298	48.205	7	0.762	0.832	0.078
VAUDREVILLE (50)	-1.365	49.512	3	0.667	0.712	0.049
CANISY (50)	-1.178	49.070	10	0.736	0.773	0.036
GUDMONT-VILLIERS (52)	5.139	48.327	9	0.765	0.795	0.034
PONTIVY (56)	-2.981	48.080	3	0.606	0.864	0.304
WAMBRECHIES (59)	3.028	50.675	2	0.545	0.909	0.364
HUCQUELIERS (62)	1.921	50.570	11	0.711	0.813	0.123
SCHWENHEIM (67)	7.410	48.710	12	0.764	0.807	0.044
ORBEY (68)	7.171	48.119	1	0.818	-	-
TORCE-EN-VALLEE (72)	0.409	48.126	5	0.691	0.759	0.081
ERCOURT (80)	1.722	50.046	10	0.800	0.837	0.051
FRENELLE-LA-GRANDE (88)	6.088	48.356	9	0.727	0.796	0.092
LAPALISSE (03)	3.615	46.230	4	0.705	0.830	0.122
LAGORCE (07)	4.416	44.494	14	0.734	0.819	0.114
CASSANIOUZE (15)	2.346	44.655	12	0.727	0.794	0.071
UNVERRE (28)	1.034	48.178	5	0.782	0.830	0.041
CERE-LA-RONDE (37)	1.193	47.221	14	0.734	0.832	0.117
BUEIL-EN-TOURAINE (37)	0.519	47.615	12	0.716	0.790	0.080
PARCEY (39)	5.480	47.029	6	0.773	0.840	0.076
PLASNE (39)	5.665	46.788	5	0.727	0.820	0.104
LA MAROLLE-EN-SOLOGNE (41)	1.811	47.578	10	0.736	0.829	0.100
SAINT-DENIS-LES-REBAIS (77)	3.194	48.838	4	0.773	0.811	0.053
LIEUREY (27)	0.495	49.212	7	0.662	0.781	0.132
CHEVIRE-LE-ROUGE (49)	-0.229	47.605	6	0.848	0.821	-0.017
MORSAINS (51)	3.521	48.807	10	0.791	0.809	0.021
FILSTROFF (57)	6.541	49.328	7	0.736	0.817	0.090
LA CHAPELLE-D'ANDAINE (61)	-0.468	48.522	1	0.727	-	-
SCHWOBSHEIM (67)	7.574	48.227	10	0.736	0.796	0.064
LA CHAPELLE-THECLE (71)	5.096	46.540	2	0.773	0.773	-0.017
SAINT-THIBAUD-DE-COUZ (73)	5.827	45.475	7	0.753	0.807	0.057
HERICY (77)	2.791	48.448	10	0.809	0.819	0.012
GAMBAIS (78)	1.689	48.788	11	0.719	0.788	0.083
NOMPATELIZE (88)	6.849	48.333	1	0.818	-	-
VENOY (89)	3.650	47.792	7	0.766	0.801	0.038
CHAUSSY (95)	1.694	49.119	4	0.750	0.777	-0.001
LE PLANTAY (01)	5.059	46.018	7	0.712	0.783	0.100
NEUVY (03)	3.284	46.549	13	0.762	0.794	0.032
VERNOUX-EN-VIVARAIS (07)	4.652	44.915	8	0.670	0.799	0.176
CHANCEAUX (21)	4.717	47.519	7	0.740	0.802	0.073
ADAM-LES-PASSAVANT (25)	6.363	47.298	4	0.682	0.799	0.130
CREPOL (26)	5.086	45.180	13	0.685	0.752	0.078
COBONNE (26)	5.067	44.739	11	0.727	0.836	0.124
CHIDDES (58)	3.915	46.872	2	0.773	0.750	-0.050
MONT-LE-VERNOIS (70)	6.060	47.617	7	0.766	0.816	0.049
MARIGNY-SAINT-MARCEL (74)	5.990	45.823	13	0.720	0.811	0.112
