# Supplementary material for: High dispersal capacity of Culicoides obsoletus (Diptera: Ceratopogonidae), vector of bluetongue and Schmallenberg viruses, revealed by landscape genetic analyses
Source: Parasit Vectors. 2021 Feb 3;14:93. doi: 10.1186/s13071-020-04522-3 (PMC7860033; doi:10.1186/s13071-020-04522-3)
Supplement: Supplementary file 3 — Additional file 3: Table S3. Origin and numbers of individuals used to build up the DNA library necessary for the development of the microsatellite markers. [file 13071_2020_4522_MOESM3_ESM.xlsx]

## Sheet: Feuil1
Origin	Number of individuals	Collection date
France, Loire	1	June 2012
France, Pyrénées-Atlantique	1	June 2012
France, Morbihan	1	July 2012
France, Haute-Saone	1	June 2012
France, Corsica	5	December 2011
United Kingdom, Kent	1	2014
