# Supplementary material for: High dispersal capacity of Culicoides obsoletus (Diptera: Ceratopogonidae), vector of bluetongue and Schmallenberg viruses, revealed by landscape genetic analyses
Source: Parasit Vectors. 2021 Feb 3;14:93. doi: 10.1186/s13071-020-04522-3 (PMC7860033; doi:10.1186/s13071-020-04522-3)
Supplement: Supplementary file 4 — Additional file 4: Table S4. Primers of the 13 microsatellite markers used to genotype C. obsoletus populations. DYE Fluorochrome, TFm half denaturation temperature in degrees, bp base pairs. [file 13071_2020_4522_MOESM4_ESM.xlsx]

## Sheet: Feuil1
Multiplex	Locus name	DYE	ID	SSR	Forward primer (5'-3')	Tm	Reverse primer (3'-5')	Tm	Size range (bp)
OBSNewPlex1	OBSms5	FAM	contig_434509	(TG)15	GCTCATTTATGTAATTTGTGCC	56.447	CGAGACGGCATGTTTATCT	56.3	140-204
	OBSms11	FAM	contig_413836	(CT)12	CATCCATCCACTTTGCTCT	56.1	GGACTGTCATTCAAACAAACA	56.1	262-293
	OBSms2	NED	contig_384413	(TG)14	TGATAACAGATAACACGGAAGG	56.815	TGATGCAATAATGTCCTCGT	58.6	135-171
	OBSms28	NED	contig_331426	(CA)8	GCCGCAATTTGTGTTTT	55.542	TTCCTTGACCTGCGAAC	55.509	239-264
	OBSms3	VIC	contig_1146353	(CA)13	ATTTACGCGACGATCATTT	55.764	AAAGCTCGAATACAGCACAA	56.2	140-184
	OBSms26	VIC	contig_1160741	(CA)5	CGCGATACATCAAGAGGA	55.669	GTAGGGCAGCAGCAGAA	55.92	200-230
	OBSms4	PET	contig_1178162	(GA)12	AATGTAGGCCAAACAGAAA	53.281	TTGCATAACAACATCATCAC	52.7	160-180
OBSNewPlex2	OBSms25	FAM	contig_577297	(TG)6	CCGCTTTACTCAATTCCC	55.732	ACACCCCTCTGCAAACA	55.751	200-230
	OBSms29	FAM	contig_472895	(CA)5	GTTGACCGGGACACTTTT	55.824	CATGACAAGCACGAACG	55.365	252-268
	OBSms6	NED	contig_348501	(TA)12	GACCTAATTCATAATCGTCCAA	55.8	TTAAAGCACGTTCGATTTGT	56.1	175-201
	OBSms13	VIC	contig_755061	(CA)12	CGTTCCATCGACTCATCTT	56.1	GCTTTTACTCCTTCGTGATGT	56.1	249-287
	OBSms14	VIC	contig_1063358	(AT)8	TCAAATCATTCCAAGAGCA	55.1	CCTCTCTGTGGTCTTTCGT	55.2	139-164
	OBSms10	PET	contig_301817	(AC)17	GACATGGAATCCTTAATTGG	54.5	GATTGCTTCAGACAAACACA	54.9	224-260
Multiplex	Locus	DYE	Repeat motif	Forward primer (5'-3')	Tm	Reverse primer (3'-5')	Tm	Size range (bp)
Plex1	OBSms5	FAM	(TG)15	GCTCATTTATGTAATTTGTGCC	56.4	CGAGACGGCATGTTTATCT	56.3	140-204
	OBSms11	FAM	(CT)12	CATCCATCCACTTTGCTCT	56.1	GGACTGTCATTCAAACAAACA	56.1	262-293
	OBSms2	NED	(TG)14	TGATAACAGATAACACGGAAGG	56.8	TGATGCAATAATGTCCTCGT	58.6	135-171
	OBSms28	NED	(CA)8	GCCGCAATTTGTGTTTT	55.5	TTCCTTGACCTGCGAAC	55.5	239-264
	OBSms3	VIC	(CA)13	ATTTACGCGACGATCATTT	55.8	AAAGCTCGAATACAGCACAA	56.2	140-184
	OBSms26	VIC	(CA)5	CGCGATACATCAAGAGGA	55.7	GTAGGGCAGCAGCAGAA	55.9	200-230
	OBSms4	PET	(GA)12	AATGTAGGCCAAACAGAAA	53.3	TTGCATAACAACATCATCAC	52.7	160-180
Plex2	OBSms25	FAM	(TG)6	CCGCTTTACTCAATTCCC	55.7	ACACCCCTCTGCAAACA	55.8	200-230
	OBSms29	FAM	(CA)5	GTTGACCGGGACACTTTT	55.8	CATGACAAGCACGAACG	55.4	252-268
	OBSms6	NED	(TA)12	GACCTAATTCATAATCGTCCAA	55.8	TTAAAGCACGTTCGATTTGT	56.1	175-201
	OBSms13	VIC	(CA)12	CGTTCCATCGACTCATCTT	56.1	GCTTTTACTCCTTCGTGATGT	56.1	249-287
	OBSms14	VIC	(AT)8	TCAAATCATTCCAAGAGCA	55.1	CCTCTCTGTGGTCTTTCGT	55.2	139-164
	OBSms10	PET	(AC)17	GACATGGAATCCTTAATTGG	54.5	GATTGCTTCAGACAAACACA	54.9	224-260

## Sheet: Feuil2
Multiplex	Locus	DYE	Repeat motif	Forward primer (5'-3')	Tm	Reverse primer (3'-5')	Tm	Size range (bp)	Accession numbers
Plex1	OBSms5	FAM	(TG)15	GCTCATTTATGTAATTTGTGCC	56.4	CGAGACGGCATGTTTATCT	56.3	140-204	MT828835
	OBSms11	FAM	(CT)12	CATCCATCCACTTTGCTCT	56.1	GGACTGTCATTCAAACAAACA	56.1	262-293	MT828838
	OBSms2	NED	(TG)14	TGATAACAGATAACACGGAAGG	56.8	TGATGCAATAATGTCCTCGT	58.6	135-171	MT828832
	OBSms28	NED	(CA)8	GCCGCAATTTGTGTTTT	55.5	TTCCTTGACCTGCGAAC	55.5	239-264	MT828842
	OBSms3	VIC	(CA)13	ATTTACGCGACGATCATTT	55.8	AAAGCTCGAATACAGCACAA	56.2	140-184	MT828833
	OBSms26	VIC	(CA)5	CGCGATACATCAAGAGGA	55.7	GTAGGGCAGCAGCAGAA	55.9	200-230	MT828841
	OBSms4	PET	(GA)12	AATGTAGGCCAAACAGAAA	53.3	TTGCATAACAACATCATCAC	52.7	160-180	MT828834
Plex2	OBSms25	FAM	(TG)6	CCGCTTTACTCAATTCCC	55.7	ACACCCCTCTGCAAACA	55.8	200-230	MT828844
	OBSms29	FAM	(CA)5	GTTGACCGGGACACTTTT	55.8	CATGACAAGCACGAACG	55.4	252-268	MT828843
	OBSms6	NED	(TA)12	GACCTAATTCATAATCGTCCAA	55.8	TTAAAGCACGTTCGATTTGT	56.1	175-201	MT828836
	OBSms13	VIC	(CA)12	CGTTCCATCGACTCATCTT	56.1	GCTTTTACTCCTTCGTGATGT	56.1	249-287	MT828839
	OBSms14	VIC	(AT)8	TCAAATCATTCCAAGAGCA	55.1	CCTCTCTGTGGTCTTTCGT	55.2	139-164	MT828840
	OBSms10	PET	(AC)17	GACATGGAATCCTTAATTGG	54.5	GATTGCTTCAGACAAACACA	54.9	224-260	MT828837
