# Supplementary material for: High dispersal capacity of Culicoides obsoletus (Diptera: Ceratopogonidae), vector of bluetongue and Schmallenberg viruses, revealed by landscape genetic analyses
Source: Parasit Vectors. 2021 Feb 3;14:93. doi: 10.1186/s13071-020-04522-3 (PMC7860033; doi:10.1186/s13071-020-04522-3)
Supplement: Supplementary file 8 — Additional file 8: Table S5. Genetic diversity by locus. Ho Observed heterozygosity, Hs expected heterozygosity, FIS fixation index, SAD short alleles dominance. [file 13071_2020_4522_MOESM8_ESM.xlsx]

## Sheet: Feuil1
Locus name	Alleles number	Ho	Hs	FIS	SAD r²	Null alleles frequency (95% confidence interval)	Association index
OBSms10	21	0.7146	0.8856	0.1931	0.0311	0.0947 [0.0639-0.1247]	0.0280
OBSms11	23	0.8335	0.8816	0.0546	0.0010	0.0320 [0.0097-0.0526]	0.0063
OBSms13	23	0.8721	0.9097	0.0413	0.0438	0.0224 [0.0028-0.0443]	0.0205
OBSms14	18	0.7536	0.7767	0.0298	0.0711	0.0248 [-0.0022-0.0525]	0.0225
OBSms2	23	0.7248	0.8383	0.1353	0.0405	0.0727 [0.0447-0.1008]	0.0372
OBSms25	14	0.1972	0.6380	0.6910	0.0318	0.5600 [0.4844-0.6345]	0.0128
OBSms26	20	0.5663	0.8817	0.3577	0.1140	0.2260 [0.1863-0.2715]	0.0309
OBSms28	12	0.7086	0.7517	0.0573	0.0834	0.0171 [-0.0124-0.0490]	0.0094
OBSms29	9	0.3611	0.4047	0.1079	0.1084	0.0594 [0.0201-0.1112]	0.0118
OBSms3	26	0.7915	0.8365	0.0538	0.0451	0.0269 [0.0014-0.0536]	0.0359
OBSms4	13	0.8011	0.8265	0.0307	0.1070	0.0186 [-0.0057-0.0444]	0.0010
OBSms5	40	0.7974	0.9185	0.1318	0.0735	0.0769 [0.0511-0.1047]	0.0131
OBSms6	32	0.7500	0.8478	0.1154	0.0096	0.0676 [0.0387-0.0972]	-0.0132
